# Supplementary material for: Strategies to Improve Hydrolysis Efficiency of Fish Skin Collagen: Study on ACE Inhibitory Activity and Fibroblast Proliferation Activity
Source: Foods. 2024 Nov 29;13(23):3869. doi: 10.3390/foods13233869 (PMC11640598; doi:10.3390/foods13233869)
Supplement: Supplementary file 1 [file foods-13-03869-s001.zip]

Archive with 1 entries (1 files):
- foods-3309076-supplementary.pdf
